# Supplementary material for: The Environment and Cyanophage Diversity: Insights From Environmental Sequencing of DNA Polymerase
Source: Front Microbiol. 2019 Feb 8;10:167. doi: 10.3389/fmicb.2019.00167 (PMC6375837; doi:10.3389/fmicb.2019.00167)
Supplement: Supplementary file 1 [file Data_Sheet_1.zip]

Archive with 11 entries (8 files):
- Supplementary_Material_Proof/
- Supplementary_Material_Proof/Table_S2.xlsx
- __MACOSX/
- __MACOSX/Supplementary_Material_Proof/
- __MACOSX/Supplementary_Material_Proof/._Table_S2.xlsx
- Supplementary_Material_Proof/Table_S3.xlsx
- __MACOSX/Supplementary_Material_Proof/._Table_S3.xlsx
- Supplementary_Material_Proof/Supplementary_Material_Proof.docx
- __MACOSX/Supplementary_Material_Proof/._Supplementary_Material_Proof.docx
- Supplementary_Material_Proof/Table_S1.xlsx
- __MACOSX/Supplementary_Material_Proof/._Table_S1.xlsx
