# Supplementary material for: The Environment and Cyanophage Diversity: Insights From Environmental Sequencing of DNA Polymerase
Source: Front Microbiol. 2019 Feb 8;10:167. doi: 10.3389/fmicb.2019.00167 (PMC6375837; doi:10.3389/fmicb.2019.00167)
Supplement: Supplementary file 1 [file Data_Sheet_1.zip › Supplementary_Material_Proof/Table_S2.xlsx]

## Sheet: gp43_PresenceAbsence
		Presence-Absence (aa id 50%)
	CDS Clusters	S-SM1	S-SM2	S-ShM2	S-SSM7	S-SSM5	S-PM2	S-RSM4	Syn1	Syn9	Syn19	Syn33	P-HM1	P-HM2	P-SSM2	P-SSM7	P-SSM4	P-RSM1	P-RSM4	P-TIM40
gp43	S-SM1	234	1.44375	1.05007	2.05176	0.440814	1.96938	1.38415	1.62668	0.760655	0.51514	0.751352	1.75441	1.85914	1.99564	1.00734	0.956288	0.810834	0.714644	1.48289
	S-SM2	0.667856	267	1.61867	1.70278	1.62601	2.0055	1.63583	1.58946	1.4741	1.48996	1.6493	1.82037	1.9525	1.69186	1.94414	1.9618	1.71072	1.91462	1.88156
	S-ShM2	0.438385	0.632572	229	2.06995	1.08971	1.95859	1.57969	1.35018	0.847973	1.03273	0.768724	1.87366	1.90391	2.12592	1.34002	1.30052	1.19046	1.28989	1.53036
	S-SSM7	0.82409	0.485783	0.726579	317	1.89416	2.25039	1.97589	2.08075	2.00175	1.95385	2.00175	1.66853	1.83766	1.70748	1.78484	1.76732	1.64572	1.64107	1.94141
	S-SSM5	0.097924	0.673284	0.438469	0.810201	223	1.97608	1.58747	1.60261	0.834698	0.544718	0.765018	1.68271	1.8084	1.89558	0.915827	0.887262	0.699748	0.465688	1.40375
	S-PM2	0.864357	0.695931	0.767311	0.739345	0.8538	239	1.25275	0.850772	1.91769	1.98956	1.94755	2.01282	2.07943	2.3116	2.03827	2.03157	2.01533	1.94379	1.96724
	S-RSM4	0.766332	0.553619	0.807288	0.703905	0.777015	0.402996	237	0.995783	1.37941	1.54815	1.54803	1.81079	1.97992	2.08425	1.91271	1.84505	1.74876	1.82836	1.82196
	Syn1	0.913214	0.751856	0.858954	0.761697	0.884697	0.157884	0.441374	234	1.40813	1.58434	1.32261	1.80442	1.9437	2.19924	1.96518	1.89584	1.74239	1.7707	1.73961
	Syn9	0.238049	0.559456	0.345986	0.736	0.248825	0.774291	0.660629	0.829235	224	0.737182	0.675448	1.78258	1.89287	2.08503	1.09605	1.08287	0.989667	1.00692	1.51932
	Syn19	0.087256	0.687222	0.441674	0.843313	0.084277	0.86113	0.766538	0.890479	0.256793	215	0.681612	1.73676	1.79013	1.9533	1.03732	0.825978	0.709652	0.906375	1.42185
	Syn33	0.149801	0.680477	0.409448	0.824143	0.16008	0.844727	0.79768	0.849114	0.262107	0.137103	224	1.80856	1.81064	1.92251	0.918065	0.934451	0.759143	0.905139	1.58119
	P-HM1	0.629934	0.679816	0.658019	0.660749	0.635669	0.822329	0.83249	0.820749	0.570037	0.667365	0.644379	240	0.199514	1.79574	1.6242	1.30772	1.46737	1.37789	1.65918
	P-HM2	0.630073	0.684684	0.678009	0.70062	0.639126	0.830556	0.848552	0.848701	0.58058	0.656732	0.647737	0.101636	241	1.9103	1.71523	1.32606	1.54949	1.46698	1.75435
	P-SSM2	0.666362	0.331008	0.644219	0.473332	0.644871	0.759622	0.657663	0.757955	0.600679	0.682619	0.663704	0.68924	0.657971	334	1.30887	1.86244	1.79967	1.89982	1.91752
	P-SSM7	0.220156	0.638763	0.456954	0.731861	0.224362	0.77116	0.71277	0.819979	0.246287	0.232443	0.231716	0.535181	0.515248	0.587821	237	1.02185	0.934986	0.955086	1.45222
	P-SSM4	0.288053	0.667996	0.493622	0.716905	0.28065	0.788643	0.763945	0.788905	0.337242	0.286243	0.287907	0.571186	0.562662	0.614365	0.243878	219	0.747856	0.707953	1.3947
	P-RSM1	0.204841	0.658437	0.503146	0.780015	0.201203	0.808357	0.758934	0.842623	0.29837	0.187419	0.218149	0.605369	0.619919	0.646317	0.239337	0.282285	212	0.728078	1.30947
	P-RSM4	0.194624	0.650021	0.491752	0.739191	0.178275	0.771759	0.755781	0.809432	0.275817	0.211824	0.238898	0.538115	0.52513	0.625604	0.185885	0.251412	0.201803	236	1.41438
	P-TIM40	0.572982	0.762418	0.62655	0.841357	0.560803	0.91472	0.859392	0.952741	0.58591	0.581899	0.597846	0.748303	0.737683	0.732786	0.538358	0.619977	0.57624	0.546433	233
	Mantel Test	0.87, p=0.01
