# Supplementary material for: The Environment and Cyanophage Diversity: Insights From Environmental Sequencing of DNA Polymerase
Source: Front Microbiol. 2019 Feb 8;10:167. doi: 10.3389/fmicb.2019.00167 (PMC6375837; doi:10.3389/fmicb.2019.00167)
Supplement: Supplementary file 1 [file Data_Sheet_1.zip › Supplementary_Material_Proof/Table_S3.xlsx]

## Sheet: div_ind
	SOG
	Site	Year	diversity		richness
	Hotham Sound	2010	3.17		426
	Narrows Inlet	2010	3.02		142
	Pendrell Sound	2010	3.18		348
	Narrows Inlet	2011	2.52		270
	Sechelt Inlet	2011	2.86		363
	Pendrell Sound	2011	3.08		355
	Teakern Arm	2011	4.11		280
	Jonhstone Strait	2011	2.9		329
	QC Sound	2011	4.98		475
	Simoon Sound	2011	4.49		403
	Port Elizabeth	2011	2.27		193
	Carrington Bay	2011	3.43		188
	Narrows Inlet 1	2012	4.07		426
	Narrows Inlet 2	2012	3.83		416
	Sechelt Inlet	2012	3.54		428
	Discover Passage	2012	4.12		494
	Campbell River	2012	3.73		455
	Lasqueti Island	2012	3.66		462
	SAA
	Month	Year	surface	10 m	surface	10 m
	May	2011	4.48	3.8	349	368
	June	2011	4.55	4.75	379	456
	July	2011	3.66	4.37	328	462
	September	2011	3.82	4.05	293	448
	November	2011	3.33	3.92	303	358
	December	2011	4.42	4.87	383	498
	January	2012	3.67	4.59	256	440
	February	2012	4.61	4.74	394	453
	March	2012	4.56	4.23	424	353
	May	2012	4.22	4.39	300	433
	June	2012	3.47	3.87	318	464
	August	2012	3.09	4.63	310	435
