# Supplementary material for: The Environment and Cyanophage Diversity: Insights From Environmental Sequencing of DNA Polymerase
Source: Front Microbiol. 2019 Feb 8;10:167. doi: 10.3389/fmicb.2019.00167 (PMC6375837; doi:10.3389/fmicb.2019.00167)
Supplement: Supplementary file 1 [file Data_Sheet_1.zip › Supplementary_Material_Proof/Table_S1.xlsx]

## Sheet: metadata
Project	Site	Year	Month	Depth (m)	Lat	Long	Temp (C)	Sal (PSU)	CHL	Oxygen	NO3	PO4	Si	PAR	BACTERIA	VIRUS
SOG	Hotham	2010	july	16	49.868	-124.042	13.9707	26.0349	4.37843	5.18757	8.948	0.977	30.977	383.109	2150000	30200000
SOG	Narrows	2010	july	14	49.731	-123.739	14.2934	23.2169	9.08729	6.01529	7.369	0.848	28.638	2429.33	4600000	56200000
SOG	Pendrell	2010	july	13	50.296	-124.727	13.3994	26.9349	15.4025	6.90825	1.471	0.368	24.949	149.476	2850000	26000000
SOG	Narrows	2011	september	10	49.732	-123.738	12.4124	23.0087	1.34889	4.55044	11.83	1.26	32.63	514.737	888000	21500000
SOG	Sechelt	2011	september	11	49.675	-123.85	12.2377	24.4646	3.993	4.424	14.38	1.44	35.9	204.859	1090000	25100000
SOG	Pendrell	2011	september	10	50.273	-124.713	14.3623	24.424	1.05022	4.852	8.42	0.95	37.49	3.01589	1720000	68600000
SOG	Teakern	2011	september	10	50.184	-124.863	14.0432	24.5974	0.848333	4.68356	9.23	1.03	39.66	88.104	2130000	60600000
SOG	Johnson1	2011	september	18	50.501	-126.35	9.2845	30.467	0.347667	3.41167	27.02	2.23	51.69	3.43617	575000	6820000
SOG	QC Sound	2011	september	10	51.04	-127.87	11.056	31.5786	0.908911	4.56386	18.11	1.66	35.57	10.5872	1050000	10600000
SOG	Simon Sound	2011	september	8	50.85	-126.54	11.1987	25.4026	5.81311	4.87727	6.34	0.77	24.23	6.48523	987000	18600000
SOG	Port Ellizabeth	2011	september	15	50.62	-126.48	9.13028	23.1319	0.780811	4.32838	19.7556	1.59444	42.3844	179.334	535000	5410000
SOG	Carrington Bay	2011	september	10	50.14	-125	11.3634	25.0407	1.62634	4.36807	18.36	1.71	48.34	3.05006	1200000	16700000
SOG	Narrows2	2012	september	10	49.75	-123.73	12.3144	24.5416	12.904	4.29474	10.1395	1.3315	25.984	66.2012	1460000	23400000
SOG	Narrows3	2012	september	15	49.71	-123.75	12.7842	24.6097	4.31752	4.50643	11.083	1.243	33.2555	963.992	1270000	31800000
SOG	Sechelt	2012	september	12	49.67	-123.83	12.9012	25.124	4.92117	4.58817	15.641	1.586	39.145	2264.07	1300000	28600000
SOG	Disco Passage	2012	september	11	50.27	-125.38	9.93391	29.4299	1.00725	3.70945	24.684	2.228	52.6205	782.917	617000	7630000
SOG	Campbell	2012	september	11	50.03	-125.22	9.56621	29.4278	1.12654	3.49386	26.315	2.3735	56.3	1491.46	953000	7440000
SOG	Lasqueti Island	2012	september	10	49.49	-124.37	11.7106	27.4056	10.6182	4.49189	14.0145	1.414	40.341	144.774	1580000	21900000
SAA	Saanich	2011	may	5	48.5	-123.5	9.7364	29.1961	15.5403	7.8699	4.5	0.5	11.4	291.25	497000	2510000
SAA	Saanich	2011	june	5	48.5	-123.5	12.0313	27.9454	0.8896	5.89413	8	1.2	17.3	2327.8	466000	15400000
SAA	Saanich	2011	july	5	48.5	-123.5	12.5695	27.6911	5.4778	5.47108	5.6	0.8	29.3	694.2	2010000	46000000
SAA	Saanich	2011	september	5	48.5	-123.5	14.6829	27.8807	4.089	5.10022	6.1	1	30.7	182.26	1550000	36100000
SAA	Saanich	2011	november	5	48.5	-123.5	9.7111	28.8286	2.9608	3.57081	25.7	2.5	46.8	612.913	787000	12000000
SAA	Saanich	2011	december	5	48.5	-123.5	9.0649	28.7426	3.3946	3.76434	27.8	2.3	46.5	612.913	602000	6820000
SAA	Saanich	2012	january	5	48.5	-123.5	7.8048	28.5003	1.5766	4.49909	27.4	2.4	47.5	234.59	604000	4860000
SAA	Saanich	2012	february	5	48.5	-123.5	7.5365	29.2896	2.5555	4.55274	27.1	2.4	53.9	30.837	548000	4520000
SAA	Saanich	2012	march	5	48.5	-123.5	7.2766	29.4564	2.0295	4.63901	27.3	2.3	52.3	67.734	705000	4560000
SAA	Saanich	2012	may	5	48.5	-123.5	9.5476	29.0223	0.8486	8.1314	0.2	0.3	1.4	1050.7	1150000	20600000
SAA	Saanich	2012	june	5	48.5	-123.5	11.2317	29.0294	4.8346	5.33157	8.1	1	23.6	280.01	3500000	30100000
SAA	Saanich	2012	august	5	48.5	-123.5	13.7085	27.637	5.7299	5.65405	1.9	0.5	20.7	969.75	2300000	41900000
SAA	Saanich	2011	may	10	48.5	-123.5	8.9886	29.4236	13.7414	6.9219	4.5	0.5	11.4	47.708	497000	2510000
SAA	Saanich	2011	june	10	48.5	-123.5	10.3776	28.7479	0.7987	5.87141	8	1.2	17.3	669.14	466000	15400000
SAA	Saanich	2011	july	10	48.5	-123.5	11.8497	27.8821	1.5678	5.57444	5.6	0.8	29.3	137.39	2010000	46000000
SAA	Saanich	2011	september	10	48.5	-123.5	13.1355	28.0127	1.4233	3.81926	6.1	1	30.7	55.155	1550000	36100000
SAA	Saanich	2011	november	10	48.5	-123.5	10.5507	29.2685	2.184	3.32826	25.7	2.5	46.8	162.664	787000	12000000
SAA	Saanich	2011	december	10	48.5	-123.5	8.7336	29.2359	1.7411	3.77525	27.8	2.3	46.5	162.664	602000	6820000
SAA	Saanich	2012	january	10	48.5	-123.5	8.1167	29.5543	1.1096	4.16249	27.4	2.4	47.5	75.845	604000	4860000
SAA	Saanich	2012	february	10	48.5	-123.5	7.6877	29.5332	1.9054	4.33285	27.1	2.4	53.9	11.828	548000	4520000
SAA	Saanich	2012	march	10	48.5	-123.5	7.2785	29.4589	1.9849	4.62773	27.3	2.3	52.3	28.281	705000	4560000
SAA	Saanich	2012	may	10	48.5	-123.5	8.6234	29.3686	25.183	7.11278	0.2	0.3	1.4	366.85	1150000	20600000
SAA	Saanich	2012	june	10	48.5	-123.5	10.024	29.1198	2.6161	4.67376	8.1	1	23.6	67.264	3500000	30100000
SAA	Saanich	2012	august	10	48.5	-123.5	12.9924	28.0619	4.7222	5.07289	1.9	0.5	20.7	167.18	2300000	41900000
